# Supplementary material for: Hibiscus Acid from Hibiscus sabdariffa L. Inhibits Flagellar Motility and Cell Invasion in Salmonella enterica
Source: Molecules. 2022 Jan 20;27(3):655. doi: 10.3390/molecules27030655 (PMC8839027; doi:10.3390/molecules27030655)
Supplement: Supplementary file 1 [file molecules-27-00655-s001.zip]

Archive with 1 entries (1 files):
- molecules-1525054-supplementary.pdf
